# Supplementary material for: Paper-Based Microfluidic Device for Extracellular Lactate Detection
Source: Biosensors (Basel). 2024 Sep 14;14(9):442. doi: 10.3390/bios14090442 (PMC11430598; doi:10.3390/bios14090442)
Supplement: Supplementary file 1 [file biosensors-14-00442-s001.zip]

Archive with 1 entries (1 files):
- biosensors-3066491-supplementary.pdf
